# Supplementary material for: Preparation of Monoclonal Antibodies Against Porcine Circovirus Type 2 Capsid Protein and Development of a Blocking ELISA for Detection of the Antibody Against the Virus
Source: Vet Sci. 2026 Jun 25;13(7):617. doi: 10.3390/vetsci13070617 (PMC13417405; doi:10.3390/vetsci13070617)
Supplement: Supplementary file 1 [file vetsci-13-00617-s001.zip]

Archive with 16 entries (14 files):
- File S1/
- File S1/2B6.jpg
- File S1/3D4.jpg
- File S1/3E5.jpg
- File S1/3E6.jpg
- File S1/3E8.jpg
- File S1/3F6.jpg
- File S1/4C4.jpg
- File S1/5A6.jpg
- File S1/5G4.jpg
- File S1/5H7.jpg
- File S1/6A7.jpg
- File S2/
- File S2/Anti-4C4.tif
- File S2/Anti-Flag.tif
- Figure S1.jpg
